# Supplementary material for: Nine residues in HLA-DQ molecules determine with susceptibility and resistance to type 1 diabetes among young children in Sweden
Source: Sci Rep. 2021 Apr 23;11:8821. doi: 10.1038/s41598-021-86229-8 (PMC8065060; doi:10.1038/s41598-021-86229-8)
Supplement: Supplementary file 2 — Supplementary Information 2. [file 41598_2021_86229_MOESM2_ESM.xlsx]

## Sheet: Table S1
			Table S1. Allelic association analysis of type 1 diabetes with DQA1-DQB1 motifs of (αa1, α44, α157, α196, β9, β30, β57, β70, β135): estimated frequency (%) among control and patient, estimated odds ratios, hap-score, and p-value, among all subjects, among carriers of high risk DQ haplotypes, and among carriers of low risk DQ haplotypes, followed by commonly used serotypes and equivalent allelic g…
			ID	DQA1-DQB1	All						High Risk Carriers						Low Risk Carriers									αa1	α44	α157	α196	β9	β30	β57	β70	β135
				cis Motif	Control	Patient	OR	HS	p		Control	Patient	OR	HS	p		Control	Patient	OR	HS	p
			1	DCAA-FYDED	55 (4.32)	77 (4)	0.93	-0.45	0.65262								55 (4.32)	77 (4)	0.93	-0.45	0.65262			*04:02-*04:02~*04:01-*04:02~*04:04-*04:02		D	C	A	A	F	Y	D	E	D
			2	DCAA-YSARD	153 (12.03)	485 (25.21)	2.1	9.26	1.9594e-20		153 (12.03)	485 (25.21)	2.1	9.26	1.9594e-20								DQ2.5	*05:01-*02:01~*05:05-*02:01		D	C	A	A	Y	S	A	R	D
			3	DCAA-YYARD	1 (0.08)	3 (0.16)	1.98										1 (0.08)	3 (0.16)	1.98					*05:01-*03:02~*05:05-*03:02		D	C	A	A	Y	Y	A	R	D
			4	DCAA-YYDRD	139 (10.93)	40 (2.08)	0.19	-10.41	2.3187e-25								139 (10.93)	40 (2.08)	0.19	-10.41	2.3187e-25			allele group (1)		D	C	A	A	Y	Y	D	R	D
			5	DCSA-YYDRD	7 (0.55)												7 (0.55)							*05:03-*03:01		D	C	S	A	Y	Y	D	R	D
			6	DKAA-YSARG	78 (6.13)	41 (2.13)	0.35	-5.76	8.4728e-09		78 (6.13)	41 (2.13)	0.35	-5.76	8.4728e-09									*02:01-*02:02		D	K	A	A	Y	S	A	R	G
			7	DKAA-YYDRD	36 (2.83)	5 (0.26)	0.09	-6.36	1.9932e-10		36 (2.83)	5 (0.26)	0.09	-6.36	1.9932e-10									*02:01-*03:03		D	K	A	A	Y	Y	D	R	D
			8	DQAA-FYDED	1 (0.08)												1 (0.08)							*03:01-*04:02		D	Q	A	A	F	Y	D	E	D
			9	DQAA-YYARD	152 (11.95)	769 (39.97)	3.34	17.98	2.6927e-72		151 (11.87)	769 (39.97)	3.37	18.03	1.1286e-72		1 (0.08)						DQ8.1	*03:01-*03:02~*03:01-*03:04~*03:01-*03:05		D	Q	A	A	Y	Y	A	R	D
			10	DQAA-YYDRD	9 (0.71)						2 (0.16)						7 (0.55)							*03:01-*03:01~*03:01-*03:03		D	Q	A	A	Y	Y	D	R	D
			11	DQDA-FYDED	2 (0.16)												2 (0.16)							*03:02-*04:02		D	Q	D	A	F	Y	D	E	D
			12	DQDA-YSARG		6 (0.31)						6 (0.31)												*03:02-*02:02		D	Q	D	A	Y	S	A	R	G
			13	DQDA-YYARD	13 (1.02)	73 (3.79)	3.71	4.81	1.5275e-06		10 (0.79)	69 (3.59)	4.56	5.05	4.3048e-07		3 (0.24)	4 (0.21)	0.88	-0.17	0.86846		DQ8.1	*03:02-*03:02~*03:02-*03:04		D	Q	D	A	Y	Y	A	R	D
			14	DQDA-YYDRD	67 (5.27)	88 (4.57)	0.87	-0.87	0.38194		11 (0.86)	29 (1.51)	1.74	1.61	0.10751		56 (4.4)	59 (3.07)	0.7	-1.92	0.055094			*03:02-*03:03~*03:03-*03:01		D	Q	D	A	Y	Y	D	R	D
			15	DRAA-FHDGD	1 (0.08)												1 (0.08)							*01:02-*06:14		D	R	A	A	F	H	D	G	D
			16	DRAA-FYDGD	201 (15.8)	8 (0.42)	0.03	-16.39	2.2471e-60								201 (15.8)	8 (0.42)	0.03	-16.39	2.2471e-60			*01:02-*06:02		D	R	A	A	F	Y	D	G	D
			17	DRAA-LYDRD	9 (0.71)	1 (0.05)	0.07	-3.25	0.0011406								9 (0.71)	1 (0.05)	0.07	-3.25	0.0011406			*01:03-*06:01		D	R	A	A	L	Y	D	R	D
			18	DRAA-YHDGD	117 (9.2)	44 (2.29)	0.25	-8.86	7.72e-19								117 (9.2)	44 (2.29)	0.25	-8.86	7.72e-19			allele group (2)		D	R	A	A	Y	H	D	G	D
			19	DRAA-YHSGD	16 (1.26)	15 (0.78)	0.62	-1.36	0.1748								16 (1.26)	15 (0.78)	0.62	-1.36	0.1748			*01:02-*05:02		D	R	A	A	Y	H	S	G	D
			20	DRAA-YHVGD	149 (11.71)	180 (9.36)	0.8	-2.15	0.031211								149 (11.71)	180 (9.36)	0.8	-2.15	0.031211			*01:01-*05:01~*01:02-*05:01		D	R	A	A	Y	H	V	G	D
			21	DRAA-YHVRD	52 (4.09)	80 (4.16)	1.02	0.1	0.92206								52 (4.09)	80 (4.16)	1.02	0.1	0.92206			*01:02-*06:04		D	R	A	A	Y	H	V	R	D
			22	DRAA-YYSED	3 (0.24)	2 (0.1)	0.44	-0.92	0.35536								3 (0.24)	2 (0.1)	0.44	-0.92	0.35536			*01:02-*05:04		D	R	A	A	Y	Y	S	E	D
			23	DRAA-YYVRD	2 (0.16)	6 (0.31)	1.98	0.86	0.39126								2 (0.16)	6 (0.31)	1.98	0.86	0.39126			*01:02-*06:09		D	R	A	A	Y	Y	V	R	D
			24	GRAA-YHVGD	1 (0.08)												1 (0.08)							*01:05-*05:01		G	R	A	A	Y	H	V	G	D
			25	GRAT-YHDGD	8 (0.63)	1 (0.05)	0.08	-2.73	0.0063779								8 (0.63)	1 (0.05)	0.08	-2.73	0.0063779			*01:04-*05:03		G	R	A	T	Y	H	D	G	D
			allele group (1): *05:05-*03:01~*05:05-*03:19~*05:05-*03:09~*05:10-*03:01~*05:09-*03:01~*06:01-*03:01~*04:01-*03:03
			allele group (2): *01:01-*05:03~*01:03-*06:03~*01:02-*06:03~*01:07-*05:03~*01:10-*06:03
				HLA-DQA1*01:07 cannot participate in the formation of stable DQab heterodimers because of a76Cys instead of the invariant Arg (ref. 70).

## Sheet: Table S2
	Table S2. Genotypic association analysis of type 1 diabetes with DQA1-DQB1 motifs of (αa1, α44, α157, α196, β9, β30, β57, β70, β135): estimated frequency (%) among control and patient, estimated odds ratios, hap-score, and p-value, corresponding serotype, and equivalent allelic groups. Listed are genotypes with p-values less than 0.05. All rare genotypes with fewer than 5 copies were grouped into…
		DQ Motif Genotype	Control	Patient	OR	HS	p
	1	DCAA-YSARD/DQAA-YYARD	21 (3.3)	269 (27.96)	8.46867	9.42896	4.14168e-21
	2	DQAA-YYARD/DQAA-YYARD	5 (0.79)	97 (10.08)	12.8258	5.56364	2.64204e-08
	3	DQAA-YYARD/DRAA-YHVGD	13 (2.04)	83 (8.63)	4.22101	4.82792	1.37964e-06
	4	DCAA-FYDED/DQAA-YYARD	9 (1.42)	48 (4.99)	3.52599	3.46921	0.000521995
	5	DCAA-YSARD/DCAA-YSARD	10 (1.57)	46 (4.78)	3.04116	3.18775	0.00143387
	6	DQAA-YYARD/DRAA-YHVRD	11 (1.73)	41 (4.26)	2.46418	2.65599	0.00790764
	7	DCAA-YSARD/DQDA-YYARD	1 (0.16)	22 (2.29)	14.5447	2.61838	0.00883486
	8	DQAA-YYARD/DQDA-YYARD	1 (0.16)	20 (2.08)	13.2225	2.51969	0.0117457
	9	DCAA-YSARD/DRAA-YHVRD	4 (0.63)	17 (1.77)	2.80977	1.85904	0.0630216
	10	DQDA-YYDRD/DRAA-YHVGD	6 (0.94)	21 (2.18)	2.31393	1.81233	0.0699348
	11	DCAA-YSARD/DRAA-YHSGD	1 (0.16)	7 (0.73)	4.62786	1.43314	0.151817
	12	DQAA-YYARD/DRAA-YHDGD	12 (1.89)	29 (3.01)	1.59771	1.36513	0.172211
	13	DCAA-FYDED/DQDA-YYARD	1 (0.16)	6 (0.62)	3.96674	1.27573	0.202052
	14	DQDA-YYARD/DRAA-YHVGD	4 (0.63)	12 (1.25)	1.98337	1.1861	0.235582
	15	DKAA-YSARG/DQAA-YYARD	9 (1.42)	21 (2.18)	1.54262	1.08803	0.276581
	16	DQAA-YYARD/DQDA-YYDRD	11 (1.73)	24 (2.49)	1.44245	1.00613	0.314352
	17	DQAA-YYARD/DRAA-YYVRD	1 (0.16)	4 (0.42)	2.64449	0.869811	0.384404
	18	DQDA-YYDRD/DRAA-YHVRD	2 (0.31)	6 (0.62)	1.98337	0.838701	0.401637
	19	DQAA-YYARD/DRAA-YHSGD	2 (0.31)	5 (0.52)	1.65281	0.600572	0.548125
	20	DCAA-YSARD/DKAA-YSARG	4 (0.63)	7 (0.73)	1.15696	0.232616	0.816059
	21	DCAA-YYDRD/DQAA-YYARD	13 (2.04)	21 (2.18)	1.06797	0.186331	0.852185
	22	DRAA-YHVGD/DRAA-YHVRD	3 (0.47)	5 (0.52)	1.10187	0.132836	0.894323
	23	DQDA-YYARD/DRAA-YHDGD	2 (0.31)	3 (0.31)	0.991684	-0.00914782	0.992701
	24	DCAA-FYDED/DCAA-YSARD	6 (0.94)	9 (0.94)	0.991684	-0.0158445	0.987358
	25	DCAA-YSARD/DQDA-YYDRD	10 (1.57)	14 (1.46)	0.925572	-0.186803	0.851815
	26	DCAA-YSARD/DRAA-YHVGD	26 (4.09)	36 (3.74)	0.915401	-0.343449	0.731261
	27	DCAA-FYDED/DRAA-YHVGD	6 (0.94)	7 (0.73)	0.77131	-0.466731	0.640692
	28	DQDA-YYDRD/DQDA-YYDRD	4 (0.63)	3 (0.31)	0.495842	-0.918476	0.358369
	29	DCAA-FYDED/DKAA-YSARG	4 (0.63)	3 (0.31)	0.495842	-0.918476	0.358369
	30	DCAA-YYDRD/DQDA-YYDRD	5 (0.79)	3 (0.31)	0.396674	-1.26612	0.205471
	31	DKAA-YSARG/DRAA-YHVGD	5 (0.79)	2 (0.21)	0.264449	-1.58978	0.111884
	32	DKAA-YYDRD/DRAA-YHVGD	4 (0.63)	1 (0.1)	0.165281	-1.61007	0.107383
	33	DKAA-YSARG/DRAA-YHVRD	6 (0.94)	2 (0.21)	0.220374	-1.85234	0.0639772
	34	DCAA-YYDRD/DCAA-YYDRD	7 (1.1)	2 (0.21)	0.188892	-2.07859	0.0376551
	35	DCAA-FYDED/DRAA-YHDGD	8 (1.26)	2 (0.21)	0.165281	-2.27698	0.0227875
	36	DKAA-YYDRD/DQAA-YYARD	8 (1.26)	1 (0.1)	0.0826403	-2.35067	0.0187399
	37	DQDA-YYDRD/DRAA-YHDGD	9 (1.42)	1 (0.1)	0.0734581	-2.47705	0.0132473
	38	DCAA-YSARD/DCAA-YYDRD	16 (2.52)	6 (0.62)	0.247921	-2.91332	0.00357609
	39	DRAA-YHVGD/DRAA-YHVGD	13 (2.04)	3 (0.31)	0.152567	-2.93539	0.00333131
	40	DRAA-YHDGD/DRAA-YHVGD	13 (2.04)	2 (0.21)	0.101711	-3.00916	0.00261975
	41	DCAA-YSARD/DRAA-YHDGD	16 (2.52)	4 (0.42)	0.165281	-3.22014	0.0012813
	42	DCAA-YYDRD/DRAA-YHVGD	16 (2.52)	2 (0.21)	0.0826403	-3.32434	0.00088627
	43	DCAA-YYDRD/DRAA-YHDGD	17 (2.67)	3 (0.31)	0.116669	-3.43075	0.000601922
	44	DRAA-FYDGD/DRAA-YHVGD	25 (3.93)	1 (0.1)	0.0264449	-3.56215	0.000367834
	45	DQAA-YYARD/DRAA-FYDGD	29 (4.56)	6 (0.62)	0.136784	-4.4356	9.18166e-06
	46	Rare Genotypes (<5 copies)	77 (12.11)	35 (3.64)	0.30051	-5.89758	3.6888e-09
	47	DCAA-FYDED/DRAA-FYDGD	8 (1.26)
	48	DCAA-YSARD/DRAA-FYDGD	21 (3.3)
	49	DCAA-YYDRD/DKAA-YSARG	5 (0.79)
	50	DCAA-YYDRD/DKAA-YYDRD	7 (1.1)
	51	DCAA-YYDRD/DRAA-FYDGD	22 (3.46)
	52	DCAA-YYDRD/DRAA-YHVRD	9 (1.42)
	53	DKAA-YSARG/DQAA-YYDRD	6 (0.94)
	54	DKAA-YSARG/DRAA-FYDGD	14 (2.2)
	55	DKAA-YSARG/DRAA-YHDGD	11 (1.73)
	56	DKAA-YYDRD/DRAA-FYDGD	6 (0.94)
	57	DQDA-YYDRD/DRAA-FYDGD	8 (1.26)
	58	DRAA-FYDGD/DRAA-FYDGD	17 (2.67)
	59	DRAA-FYDGD/DRAA-YHDGD	16 (2.52)
	60	DRAA-FYDGD/DRAA-YHVRD	10 (1.57)

## Sheet: Table  S3
		Table S3. Allelic association analysis of type 1 diabetes with trans DQA1-DQB1 motifs of (αa1, α44, α157, α196, β9, β30, β57, β70, β135), after adjusting for DQA1-DQB1 cis motifs: estimated frequency (%) among control and patient, estimated odds ratios, hap-score, and p-value, corresponding serotype, and equivalent allelic groups, for those trans motifs with 5 or more copies.
		ID	trans-motifs	Control	Patient	coef	SE	Z	p-value	Prmt		Allele Group
		1	DCAA-FYDGD	51 (4.01)	1 (0.05)	-0.608983	1.04436	-0.583117	0.559814	No		*04:01-*06:02~*04:04-*06:02~*05:01-*06:02~*05:05-*06:02~*05:09-*06:02~*06:01-*06:02
		2	DCAA-YHDGD	45 (3.54)	9 (0.47)	-0.239182	0.406964	-0.587722	0.556719	No		*04:01-*05:03~*04:01-*06:03~*05:01-*05:03~*05:01-*06:03~*05:05-*05:03~*05:05-*06:03~*06:01-*05:03~*06:01-*06:03
		3	DCAA-YHSGD	5 (0.39)	7 (0.36)	0.420936	0.649379	0.648212	0.516848	No		*04:01-*05:02~*05:01-*05:02~*05:05-*05:02
		4	DCAA-YHVGD	49 (3.85)	45 (2.34)	-0.196473	0.234628	-0.837379	0.40238	No		*04:01-*05:01~*04:02-*05:01~*05:01-*05:01~*05:05-*05:01~*06:01-*05:01
		5	DCAA-YHVRD	15 (1.18)	17 (0.88)	0.00285309	0.397738	0.00717329	0.994277	No		*04:01-*06:04~*05:01-*06:04~*05:05-*06:04
		6	DCAA-YSARD	42 (3.3)	108 (5.61)	0.00901187	0.158136	0.0569882	0.954555	Yes		*04:01-*02:01~*04:02-*02:01~*04:04-*02:01~*05:01-*02:01~*05:05-*02:01~*06:01-*02:01
		7	DCAA-YSARG	13 (1.02)	11 (0.57)	0.421291	0.459387	0.917072	0.359105	Yes		*04:01-*02:02~*04:02-*02:02~*05:01-*02:02~*05:05-*02:02~*05:10-*02:02
		8	DCAA-YYARD	47 (3.69)	369 (19.18)	0.253944	0.196986	1.28915	0.197346	Yes		*04:01-*03:02~*04:01-*03:04~*04:02-*03:02~*05:01-*03:02~*05:01-*03:04~*05:01-*03:05~*05:05-*03:02~*05:05-*03:05
		9	DCAA-YYDRD	62 (4.87)	29 (1.51)	-0.0677566	0.271964	-0.249138	0.803254	Yes		*04:01-*03:01~*04:01-*03:03~*05:01-*03:01~*05:01-*03:03~*05:01-*03:09~*05:01-*03:19~*05:05-*03:01~*05:05-*03:03~*05:05-*03:19
		10	DKAA-FYDED	6 (0.47)	3 (0.16)	0.529202	0.752117	0.703616	0.481672	Yes		*02:01-*04:02
		11	DKAA-FYDGD	20 (1.57)						No		*02:01-*06:02
		12	DKAA-YHDGD	12 (0.94)						No		*02:01-*05:03~*02:01-*06:03
		13	DKAA-YHVGD	9 (0.71)	3 (0.16)	0.249456	0.705678	0.353498	0.723715	No		*02:01-*05:01
		14	DKAA-YHVRD	7 (0.55)	2 (0.1)	-0.468237	0.815104	-0.57445	0.565663	No		*02:01-*06:04
		15	DKAA-YSARD	7 (0.55)	7 (0.36)	0.330553	0.565182	0.58486	0.558642	Yes		*02:01-*02:01
		16	DKAA-YYARD	17 (1.34)	24 (1.25)	-0.284539	0.341615	-0.832923	0.404888	Yes		*02:01-*03:02
		17	DKAA-YYDRD	25 (1.97)	4 (0.21)	0.964204	0.645415	1.49393	0.135194	Yes		*02:01-*03:01~*02:01-*03:03~*02:01-*03:19
		18	DQAA-FYDED	9 (0.71)	48 (2.49)	0.162391	0.373806	0.434427	0.663979	Yes		*03:01-*04:02
		19	DQAA-FYDGD	29 (2.28)	6 (0.31)	0.35741	0.473372	0.75503	0.450231	No		*03:01-*06:02
		20	DQAA-YHDGD	13 (1.02)	29 (1.51)	0.56878	0.342724	1.65958	0.0969981	No		*03:01-*05:03~*03:01-*06:03
		21	DQAA-YHSGD	2 (0.16)	5 (0.26)	-0.603607	0.841077	-0.717659	0.472967	No		*03:01-*05:02
		22	DQAA-YHVGD	13 (1.02)	83 (4.31)	0.320772	0.311829	1.02868	0.30363	No		*03:01-*05:01
		23	DQAA-YHVRD	11 (0.86)	41 (2.13)	-0.435189	0.352813	-1.23349	0.217395	No		*03:01-*06:04
		24	DQAA-YSARD	21 (1.65)	269 (13.98)	0.22943	0.265047	0.865619	0.386699	Yes		*03:01-*02:01
		25	DQAA-YSARG	16 (1.26)	22 (1.14)	-0.124219	0.405336	-0.306458	0.759256	Yes		*03:01-*02:02
		26	DQAA-YYARD	11 (0.86)	215 (11.17)	-0.237435	0.239867	-0.989862	0.322241	Yes		*03:01-*03:02~*03:01-*03:04
		27	DQAA-YYDRD	35 (2.75)	46 (2.39)	-0.474783	0.262435	-1.80915	0.0704284	Yes		*03:01-*03:01~*03:01-*03:03
		28	DQAA-YYVRD	1 (0.08)	4 (0.21)	-0.99959	1.12415	-0.889194	0.373899	No		*03:01-*06:09
		29	DQDA-FYDED	3 (0.24)	8 (0.42)	0.129686	0.723919	0.179144	0.857825	Yes		*03:02-*04:02~*03:03-*04:02
		30	DQDA-FYDGD	10 (0.79)						No		*03:02-*06:02~*03:03-*06:02
		31	DQDA-YHDGD	13 (1.02)	4 (0.21)	-0.459932	0.618599	-0.743506	0.457176	No		*03:02-*05:03~*03:02-*06:03~*03:03-*05:03~*03:03-*06:03
		32	DQDA-YHVGD	10 (0.79)	34 (1.77)	0.7777	0.381306	2.03957	0.041393	No		*03:02-*05:01~*03:03-*05:01
		33	DQDA-YHVRD	2 (0.16)	10 (0.52)	1.05211	0.800559	1.31422	0.188771	No		*03:02-*06:04~*03:03-*06:04
		34	DQDA-YSARD	12 (0.94)	37 (1.92)	-0.271766	0.370388	-0.733732	0.463112	Yes		*03:02-*02:01~*03:03-*02:01
		35	DQDA-YSARG	1 (0.08)	6 (0.31)	1.51846	1.159	1.31014	0.190148	Yes		*03:02-*02:02~*03:03-*02:02
		36	DQDA-YYARD	12 (0.94)	49 (2.55)	-0.897134	0.350075	-2.56269	0.0103865	Yes		*03:02-*03:02~*03:03-*03:02
		37	DQDA-YYDRD	15 (1.18)	18 (0.94)	0.0944051	0.329356	0.286636	0.774391	Yes		*03:02-*03:01~*03:02-*03:03~*03:03-*03:01~*03:03-*03:03
		38	DRAA-FYDED	26 (2.04)	9 (0.47)	0.0281113	0.434574	0.064687	0.948423	No		*01:01-*04:02~*01:02-*04:02~*01:03-*04:02~*01:07-*04:02
		39	DRAA-FYDGD	90 (7.08)	1 (0.05)	-0.139776	1.02825	-0.135936	0.891872	Yes		*01:01-*06:02~*01:02-*06:02~*01:03-*06:02~*01:10-*06:02
		40	DRAA-YHSGD	7 (0.55)	1 (0.05)	-0.922324	1.12603	-0.819094	0.412733	Yes		*01:01-*05:02~*01:02-*05:02~*01:03-*05:02
		41	DRAA-YHVGD	67 (5.27)	15 (0.78)	-0.367406	0.247605	-1.48384	0.137851	Yes		*01:01-*05:01~*01:02-*05:01~*01:03-*05:01~*01:07-*05:01 *
		42	DRAA-YSARD	69 (5.42)	64 (3.33)	-0.121475	0.208745	-0.581933	0.560612	No		*01:01-*02:01~*01:02-*02:01~*01:03-*02:01~*01:07-*02:01
		43	DRAA-YSARG	37 (2.91)	8 (0.42)	-0.229965	0.480817	-0.47828	0.632451	No		*01:01-*02:02~*01:02-*02:02~*01:03-*02:02
		44	DRAA-YYARD	78 (6.13)	188 (9.77)	0.171946	0.178956	0.960825	0.33664	No		*01:01-*03:02~*01:01-*03:04~*01:02-*03:02~*01:02-*03:04~*01:03-*03:02~*01:03-*03:04
		45	DRAA-YYDRD	116 (9.12)	36 (1.87)	0.330253	0.253764	1.30142	0.193115	No		*01:01-*03:01~*01:01-*03:03~*01:02-*03:01~*01:02-*03:03~*01:02-*03:19~*01:03-*03:01~*01:03-*03:03
												1.2586
